# Supplementary material for: Integrated Metagenomic and Metabolomic Analyses of the Effect of Astragalus Polysaccharides on Alleviating High-Fat Diet–Induced Metabolic Disorders
Source: Front Pharmacol. 2020 Jun 10;11:833. doi: 10.3389/fphar.2020.00833 (PMC7299173; doi:10.3389/fphar.2020.00833)
Supplement: Supplementary file 1 [file Table_1.xlsx]

## Sheet: Sheet1
	Plant common name	Plant full scientific name MANDATORY DATABASE Kew MPNS
1	Huangqi	Astragalus mongholicus Bunge
2	Maidong	Ophiopogon japonicus (Thunb.) Ker Gawl.
